# Supplementary material for: Major Depressive Disorder is Associated with Impaired Mitochondrial Function in Skin Fibroblasts
Source: Cells. 2020 Apr 4;9(4):884. doi: 10.3390/cells9040884 (PMC7226727; doi:10.3390/cells9040884)
Supplement: Supplementary file 1 [file cells-09-00884-s001.zip]

Archive with 2 entries (2 files):
- Supl Table Patient Data CW.docx
- Supplemental Figure 1 Legend.docx
